# Supplementary material for: Local Scale Exposure and Fate of Engineered Nanomaterials
Source: Toxics. 2022 Jun 29;10(7):354. doi: 10.3390/toxics10070354 (PMC9319542; doi:10.3390/toxics10070354)
Supplement: Supplementary file 1 [file toxics-10-00354-s001.zip]

Archive with 1 entries (1 files):
- toxics-1737819-supplementary.pdf
